# Supplementary material for: RcTRP5 Transcription Factor Mediates the Molecular Mechanism of Lignin Biosynthesis Regulation in R. chrysanthum against UV-B Stress
Source: Int J Mol Sci. 2024 Aug 24;25(17):9205. doi: 10.3390/ijms25179205 (PMC11395560; doi:10.3390/ijms25179205)
Supplement: Supplementary file 1 [file ijms-25-09205-s001.zip]

Archive with 2 entries (2 files):
- figure S1.pdf
- Table S1.xlsx
