# Supplementary material for: RcTRP5 Transcription Factor Mediates the Molecular Mechanism of Lignin Biosynthesis Regulation in R. chrysanthum against UV-B Stress
Source: Int J Mol Sci. 2024 Aug 24;25(17):9205. doi: 10.3390/ijms25179205 (PMC11395560; doi:10.3390/ijms25179205)
Supplement: Supplementary file 1 [file ijms-25-09205-s001.zip › Table S1.xlsx]

## Sheet: Sheet1
Table 1 Information on key enzyme genes in the lignin biosynthesis pathway
4CL
Gene ID	log2(B/A)	Qvalue(A-vs-B)
TRINITY_DN1438_c0_g2_i1-A1	0.676866	0.0119218
TRINITY_DN24905_c0_g1_i1-A1	1.40903	0.0179335
TRINITY_DN4521_c0_g2_i1-A1	2.82706	0.00130866
TRINITY_DN4521_c1_g1_i1-A1	1.3419	0.0074557
CCR
Gene ID	log2(B/A)	Qvalue(A-vs-B)
TRINITY_DN21758_c0_g1_i1-A1	1.21933	0.0164072
TRINITY_DN4801_c0_g1_i1-A1	2.47354	0.0326861
TRINITY_DN4801_c0_g1_i2-A1	2.82391	0.0015569
TRINITY_DN4801_c0_g1_i3-A1	1.9675	0.0416054
TRINITY_DN955_c0_g2_i2-A1	1.35533	0.00318903
CAD
Gene ID	log2(B/A)	Qvalue(A-vs-B)
TRINITY_DN16398_c0_g1_i1-A1	4.4437	0.00342184
TRINITY_DN4452_c0_g1_i3-A1	1.85622	0.00067117
E1.11.1.7
Gene ID	log2(B/A)	Qvalue(A-vs-B)
TRINITY_DN19225_c0_g1_i1-A1	1.80681	5.37907e-05
TRINITY_DN2204_c0_g4_i1-A1	2.30835	0.00171175
TRINITY_DN2579_c1_g1_i3-A1	1.41127	0.00307929
TRINITY_DN7904_c0_g1_i1-A1	5.28354	0.0161424
TRINITY_DN7904_c0_g2_i1-A1	5.92152	0.041644
TRINITY_DN8137_c0_g1_i2-A1	1.41419	0.0240167
TRINITY_DN9395_c0_g1_i4-A1	4.08362	7.60949e-06
